# Supplementary material for: Multi-omics profiling and experimental verification of tertiary lymphoid structure-related genes: molecular subgroups, immune infiltration, and prognostic implications in lung adenocarcinoma
Source: Front Immunol. 2024 Sep 19;15:1453220. doi: 10.3389/fimmu.2024.1453220 (PMC11446812; doi:10.3389/fimmu.2024.1453220)
Supplement: Supplementary file 2 [file Table1.xls]

## Sheet: S1
Supplementary Table 1. The 39 TLS-RGs obtained from the TCGA dataset.
CCL18
CCL19
CCL2
CCL20
CCL21
CCL3
CCL4
CCL5
CCL8
CCR5
CD200
CD38
CD4
CD40
CD5
CSF2
CXCL11
CXCL13
CXCL8
CXCL9
CXCR3
FBLN7
GFI1
ICOS
IGSF6
IL10
IL1R1
IL1R2
IL2RA
IRF4
MS4A1
PDCD1
SDC1
SGPP2
SH2D1A
STAT5A
TIGIT
TNFRSF17
TRAF6

## Sheet: S2
Supplementary Table 2. The co-differential expressed genes between TLS clusters.
SLAMF1
BTLA
CCR7
SIT1
P2RY10
SH2D1A
CD247
IL16
MS4A1
CD3E
TIGIT
CD2
CD5
SLAMF6
TRAF3IP3
SIRPG
MAP4K1
ICOS
TRAT1
ITK
PTPN7
CD48
LCK
TAGAP
CD28
PYHIN1
ITGAL
IL21R
NCR3
CD3G
CCL19
CCR5
EVI2B
GPR174
CD6
CD3D
ARHGAP9
CD79B
CD19
PLA2G2D
IL10RA
CCR2
SELL
SP140
UBASH3A
CTLA4
FCRL3
TRBV5-4
PPP1R16B
PIK3CG
CSF2RB
IRF8
LTB
CLEC10A
SPIB
SPN
RCSD1
ZAP70
PSTPIP1
KLRB1
DOCK2
IRF4
CORO1A
RUNX3
TLR10
P2RY13
PTPRC
WAS
LAX1
CD37
CD40LG
CD96
BTK
CXCR6
BLK
SLAMF7
ARHGAP30
IL7R
TBC1D10C
SLA2
KLHL6
NCKAP1L
CXCR3
CXCL13
CRTAM
C16orf54
PLEK
IL2RG
CD8A
IL2RB
CCR4
AOAH
BIN2
ARHGEF6
PDCD1
EBI3
CD22
ZBP1
LCP1
EOMES
APOL3
DOCK8
LILRB1
RAC2
TNFSF13B
CD180
SELPLG
CD79A
CD4
CD53
PIM2
CCL5
GZMK
HCLS1
TCL1A
VPREB3
CD84
APOBEC3G
TNFRSF13C
RASSF2
HLA-DOB
TBX21
IGSF6
SAMSN1
CXCR4
CYBB
HLA-DQA1
HLA-DMB
GBP5
TNFRSF9
FASLG
SIGLEC10
HLA-DOA
NAPSB
POU2AF1
GBP4
TNFRSF17
SLAMF8
CMKLR1
ITM2A
NKG7
GZMA
TLR8
DOK2
LAPTM5
CST7
HLA-DPA1
FGL2
PTPN22
CXCL9
LGALS2
CIITA
HSD11B1
MS4A6A
CD69
MPEG1
HLA-DPB1
ABI3BP
FCRL5
CD52
ITGB2
C3AR1
MNDA
GZMM
IL2RA
HLA-DRA
FCRL2
PTAFR
GPR171
LILRB4
IL4I1
SPOCK2
CD74
SLCO2B1
GZMH
ADAMDEC1
CD300LF
HLA-DRB1
HCK
C1QC
GBP1
AIM2
LYZ
IGKC
CD1B
CXCL10
FOLR2
CHIT1
VCAM1
CR2
HLA-DQB1
IGKV1-5
CD1C
CXCL11
HLA-DRB5
IGLV6-57
GZMB
BIRC3
CD1E
C7
IGHA1
S100B
IGHG1
IGHM
F13A1
IGLV2-14
CHRDL1
HLA-DQB2
CCL17
IGHV1-69
CCL18
CCL13
HLA-DQA2
LTF
MARCO
IGHD
SFTPC
CXCL14
MMP7
CTSE
SAA1
SFTPA1
SCGB1A1
SFTPA2
PIGR
DMBT1
CLDN18
SCGB3A1
S100P

## Sheet: S3
Supplementary Table 3. The primer sequences for qRT-PCR.
Gene	Primer Sequence
MS4A1	F: 5'-GGAGGATGTCTTCACTGGTGG-3'
	R: 5'-GGCAATGTGGAAGAGCCCAT-3'
IRF4	F: 5'-GATCAGCCACACCCGGAAAT-3'
	R: 5'-GGCAGACCTTATGCTTGGCT-3'
IL1R2	F: 5'-TCCTGCCGTTCATCTCATACC-3'
	R: 5'-CATCGTGTACGAGTAAGTGAGTG-3'
CD5	F: 5'-CTGCAGCCACAGCAGAAATG-3'
	R: 5'-CTGTAGAACTCCACCACGCC-3'
ICOS	F: 5'-ACAACTTGGACCATTCTCATGC-3'
	R: 5'-TGCACATCCTATGGGTAACCA-3'
